# Supplementary material for: Genome-Wide Association Study Identifies a Novel Canine Glaucoma Locus
Source: PLoS One. 2013 Aug 7;8(8):e70903. doi: 10.1371/journal.pone.0070903 (PMC3737263; doi:10.1371/journal.pone.0070903)
Supplement: Table S1 — List of SNPs and primers used for replication of the association on CFA8 in other breeds. (XLSX) [file pone.0070903.s002.xlsx]

## Sheet: Sheet1
Table S1. List of SNPs and primers used in other breeds.
SNP	Canine chromosome	Position on canine chromosome (bp)	Primer 1 (5'–3')	Primer 2 (5'–3')	Product size (bp)	Annealing T (°C)
BICF2P594410	8	19928718	TAGCCAGGTTGGGACTGAAG	TTCTCCCAGTTTCTTCTTTTCCT	387	63
BICF2P377952	8	21323113	TCCAATTTTACTTATTGTGGAAGA	AACTTCAACGGCAGAATTGG	389	54
BICF2S23025995	8	23018375	TTGGCTTTGTCAAATAGCATAAA	CCTCAGAGCCCTTTATAAAACA	400	56
